# Supplementary material for: Ultra-Thin and Broadband P-Band Metamaterial Absorber Based on Carbonyl Iron Powder Composites
Source: Materials (Basel). 2024 Mar 1;17(5):1157. doi: 10.3390/ma17051157 (PMC10934820; doi:10.3390/ma17051157)
Supplement: Supplementary file 1 [file materials-17-01157-s001.zip]

Archive with 1 entries (1 files):
- materials-2838865-supplementary.pdf
